# Supplementary material for: PAWH1 and PAWH2 are plant-specific components of an Arabidopsis endoplasmic reticulum-associated degradation complex
Source: Nat Commun. 2019 Aug 2;10:3492. doi: 10.1038/s41467-019-11480-7 (PMC6677890; doi:10.1038/s41467-019-11480-7)
Supplement: Supplementary file 4 — Source Data [file 41467_2019_11480_MOESM4_ESM.xlsx]

## Sheet: Fig1
Source Data Figure 1d
Uncropped images of immunoblot

## Sheet: Fig2
Source Data Figure 2b
Uncropped images of immunoblot
Source Data Figure 2c
Uncropped images of immunoblot

## Sheet: Fig3
Source Data Figure 3d												Source Data Figure 3e
Uncropped images of immunoblot												Uncropped images of immunoblot
Source Data Figure 3f
Uncropped images of immunoblot

## Sheet: Fig4
Source Data Figure 4a
Uncropped images of immunoblot
Source Data Figure 4b: DTT treatment								Source Data Figure 4c: NaCl treatment
the measurement of seedlings								the measurement of seedlings
		Col-0											Col-0
		Rep-1	Rep-2	Rep-3	Total	PECENTAGE							Rep-1	Rep-2	Rep-3	Total	PECENTAGE
	dead	7	5	3	15	0.0426						dead	3	7	5	15	0.119
	dying	6	8	6	20	0.0568						dying	5	1	5	11	0.0873
	live	107	105	105	317	0.9006						live	35	35	30	100	0.7937
		pawh1 pawh2											pawh1 pawh2
		Rep-1	Rep-2	Rep-3	Total	PECENTAGE							Rep-1	Rep-2	Rep-3	Total	PECENTAGE
	dead	28	16	14	58	0.158						dead	13	14	15	42	0.3387
	dying	34	39	34	107	0.2916						dying	9	5	17	31	0.25
	live	55	61	86	202	0.5504						live	18	25	8	51	0.4113

## Sheet: Fig5
Source Data Figure 5a
Uncropped images of immunoblot
Source Data Figure 5b																								Source Data Figure 5c
Uncropped images of immunoblot																								Uncropped images of immunoblot

## Sheet: Fig6
Source Data Figure 6a																								Source Data Figure 6b
Uncropped images of immunoblot																								Uncropped images of immunoblot
Source Data Figure 6c																									Source Data Figure 6d
Uncropped images of immunoblot																									Uncropped images of immunoblot

## Sheet: FigS6
Source Data Figure S6
Uncropped images of immunoblot

## Sheet: FigS9
Source Data Figure S9a
Uncropped images of RT-PCR
Source Data Figure S9b
Uncropped images of immunoblot

## Sheet: FigS11
Source Data Figure S11b											Source Data Figure S11d
Uncropped images of genotyping											Uncropped images of immunoblot
Source Data Figure S11c
Uncropped images of RT-PCR

## Sheet: FigS12
Source Data Figure S12
Root length measurement	Rep-1: WT								Rep-1: bri1-9								Rep-1: pawh1 pawh2 bri1-9								Rep-2: WT								Rep-2: bri1-9								Rep-2: pawh1 pawh2 bri1-9								Rep-3: WT
	0	0.001	0.01	0.1	1	10	100	1000	0	0.001	0.01	0.1	1	10	100	1000	0	0.001	0.01	0.1	1	10	100	1000	0	0.001	0.01	0.1	1	10	100	1000	0	0.001	0.01	0.1	1	10	100	1000	0	0.001	0.01	0.1	1	10	100	1000	0
	370.939	399.447	369.615	317.424	274.274	198.511	221.297	142.843	214.179	154.403	224.363	225.719	243.988	247.159	232.766	223.635	253.647	175.362	178.489	230.884	213.873	191.663	156.22	81.301	396.47	361.776	374.361	287.453	272.601	191.55	219.022	141.524	189.574	199.408	192.109	227.176	162.903	185.75	218.893	178.668	195.834	230.148	285.689	175.083	169.875	147.475	104.983	106.488	525.423
	354.11	297.371	337.836	278.65	192.342	216.946	229.249	110.333	213.692	182.846	155.88	211.193	152.404	254.597	197.719	143.089	197.014	155.696	241.926	175.247	196.813	243.04	176.975	128.174	301.693	479.264	407.452	420.592	434.464	284.695	167.805	182.094	244.959	180.103	239.737	228.232	289.683	191.604	186.675	222.916	326.014	281.397	244.379	245.209	302.502	247.733	269.801	259.357	371.659
	385.321	424.654	325.871	289.914	246.404	204.569	210.825	134.86	197.241	140.52	178.683	150.576	158.53	242.621	208.915	228.298	200.934	196.649	224.571	272.695	168.494	168.45	175.826	149.833	344.839	466.8	435.268	262.564	400.034	262.65	213.544	166.397	234.426	224.373	204.133	176.562	173.551	141.83	142.098	237.155	306.827	283.272	286.162	279.476	271.656	290.475	248.852	180.826	438.359
	319.612	337.41	251.379	243.875	252.586	265.038	198.958	197.678	186.21	170.267	191.638	247.097	152.431	216.338	243.58	228.156	247.873	191.375	204.444	268.869	246.99	183.666	206.699	178.427	355.564	548.522	431.024	338.226	308.579	394.38	266.957	173.392	239.482	143.28	179.447	179.081	128.489	218.117	174.65	254.679	256.587	326.741	303.765	232.388	186.888	241.557	121.308	207.734	377.789
	365.38	361.39	320.185	266.39	296.28	299.665	105.96	133.721	227.936	182.257	148.496	206.733	185.18	230.758	197.61	199.284	279.359	193.466	294.697	191.948	197.619	182.117	212.284	152.188	354.744	338.917	325.596	455.891	305.454	326.204	275.146	136.945	176.575	229.495	267.486	247.471	203.682	155.213	292.527	282.926	334.666	307.616	252.988	282.029	283.773	265.559	270.369	206.928	425.013
	362.723	341.41	265.127	281.142	252.778	320.273	196.22	139.852	179.35	134.319	154.056	189.49	201.918	203.824	162.853	193.015	232.301	232.675	281.83	175.859	217.571	209.024	189.898	122.937	402.462	437.794	462.239	328.869	300.998	345.244	329.681	228.853	135.567	222.068	232.162	203.299	229.545	173.195	261.048	214.378	278.721	262.669	331.831	270.987	171.858	315.256	243.813	159.051	433.654
	330.373	364.387	233.872	345.167	268.968	237.441	198.457	145.594	148.474	136.844	147.948	202.203	193.198	135.016	141.394	180.605	208.862	202.387	280.504	221.541	237.085	195.401	154.381	114.94	402.1	441.735	321.156	284.211	488.923	386.018	159.102	192.496	180.817	201.496	176.332	199.841	251.213	266.22	188.501	144.828	135.279	260.235	345.462	230.527	231.645	264.675	213.438	152.535	414.063
	322.782	357.162	325.287	300.261	314.838	222.11	178.131	92.225	162.34	179.317	233.336	195.51	245.463	285.279	180.923	254.737	203.448	237.991	199.074	274.721	251.91	151.793	195.302	167.958	405.58	404.646	417.584	356.706	445.815	232.764	311.34	245.277	305.532	216.22	210.142	195.167	215.437	331.134	158.239	189.836	206.365	283.446	318.924	187.583	207.413	305.7	218.189	201.761	397.767
	370.588	308.59	328.054	308.306	339.302	235.45	131.917	158.95	193.143	120.742	149.35	179.464	155.205	214.742	249.121	178.385	217.817	258.432	274.299	280.835	246.539	194.65	183.145	163.592	461.278	444.904	245.925	401.272	381.449	337.777	145.106	225.602	181.194	213.822	182.98	260.36	288.427	256.551	183.738	234.541	286.506	254.676	254.887	187.559	267.81	310.312	213.174	172.293	417.206
	302.368	411.183	365.399	278.222	261.828	199.965	113.748	124.245	182.713	160.484	169.749	188.655	146.547	227.862	187.006	191.772	273.431	196.01	196.68	347.034	231.068	202.286	151.069	76.162	476.705	505.823	367.872	324.143	310.735	361.268	162.691	266.087	207.389	186.703	146.025	177.955	255.523	225.82	145.459	224.308	324.018	249.916	268.256	304.375	194.71	288.111	207.039	185.642	470.462
	274.673	316.387	290.893	272.209	367.59	221.402	163.97	103.978	175.287	164.087	130.691	218.11	197.076	193.345	200.382	223.636	181.275	216.564	232.291	249.136	149.817	178.166	275.181	223.678	449.015	440.374	341.749	396.877	420.163	415.586	294.749	186.45	159.649	246.794	165.753	240.178	243.078	284.761	202.335	227.67	226.656	326.731	335.262	364.167	198.219	262.765	214.639	168.559	436.258
	297.237	360.428	379.531	293.475	206.814	250.944	233.463	102.565	148.797	168.977	149.641	194.241	204.191	169.343	190.91	273.396	199.983	243.009	215.247	186.501	183.875	206.476	198.354	131.034	452.394	445.128	374.658	343.272	344.614	194.311	316.43	109.882	213.49	128.261	209.588	215.574	180.207	288.863	181.43	204.053	287.621	294.523	280.187	176.474	158.091	101.775	278.13	95.646	415.388
	384.066	414.426	444.572	238.636	311.599	332.427	158.899	118.267	174.311	169.536	193.331	180.655	183.445	228.385	239.671	161.946	214.717	231.585	161.242	296.213	201.518	195.796	169.59	141.995	482.957	427.637	407.786	321.155	223.116	267.909	276.864	126.509	169.872	261.994	260.963	226.754	175.958	156.308	195.136	161.563	242.105	267.144	244.004	204.401	155.657	280.698	120.965	89.684	425.937
	274.961	245.92	289.815	283.887	311.17	220.907	234.156	169.255	200.525	134.604	110.604	195.366	160.714	196.951	205.055	218.526	258.194	266.551	197.808	282.229	164.339	187.554	177.036	171.723	463.626	419.233	261.897	452.777	282.706	202.368	183.185	320.497	235.575	201.997	158.023	254.332	186.332	133.871	269.128	282.13	263.874	298.895	334.38	253.794	314.222	271.963	198.074	184.732	415.799
	439.008	332.912	286.233	215.944	312.518	234.303	249.928	146.416	159.038	188.428	132.213	192.424	168.854	187.99	214.156	184.592	255.758	246.856	212.032	277.277	155.307	182.612	143.724	174.805	457.507	458.415	299.361	365.654	215.802	359.752	336.109	171.021	214.167	197.807	139.725	283.506	195.812	120.441	310.598	230.577	223.162	376.253	298.23	360.018	185.837	224.778	166.024	147.129	413.459
	333.623	369.251	414.949	244.65	253.31	274.913	243.545	106.301	156.573	172.455	128.009	200.709	173.088	173.535	155.787	160.529	191.262	280.964	222.667	248.277	198.644	173.041	139.72	183.152	388.693	424.323	366.885	263.459	356.69	306.798	244.533	218.8	245.863	209.021	255.242	180.61	150.791	151.006	127.888	258.119	297.799	304.636	300.571	165.027	148.22	264.47	152.544	66.321	406.968
	366.482	386.725	346.847	321.67	315.764	233.467	248.129	116.557	196.371	201.765	155.547	179.31	152.235	242.552	183.421	169.133	207.03	217.028	244.328	249.933	167.369	196.196	155.706	208.836	441.87	424.54	404.479	421.466	395.798	119.387	189.743	104.659	168.971	300.363	188.462	171.291	229.426	286.9	194.264	262.184	227.155	321.122	224.355	243.422	238.759	113.303	204.9	132.552	292.373
	373.993	314.406	342.843	305.505	289.203	203.573	200.38	118.444	193.517	145.008	155.787	185.535	185.415	240.037	160.804	161.338	245.019	240.163	195.909	216.315	205.901	131.699	181.753	134.899	488.891	333.921	378.079	322.171	408.86	285.681	214.521	242.336	228.567	237.991	216.554	256.248	121.112	259.293	273.088	232.647	282.466	230.274	236.414	294.116	165.852	106.718	229.544	194.856	490.435
	408.885	346.551	331.876	388.626	275.26	177.037	252.039	126.267	136.159	126.452	162.027	171.48	175.209	184.257	187.56	169.634	233.319	259	226.994	181.317	211.06	205.491	142.061	175.239	438.525	412.189	394.769	389.868	403.937	221.564	200.986	200.83	260.505	248.733	180.432	246.322	142.615	340.461	244.02	184.473	222.628	301.418	306.253	182.56	313.468	83.324	193.811	166.824	437.196
	386.54	272.184	383.995	270.034	329.915	154.852	242.861	177.78	181.508	212.444	137.076	192.05	193.413	179.765	197.718	222.078	205.048	244.353	244.629	215.493	124.103	190.099	161.498	139.735	352.423	383.848	395.729	305.019	404.851	318.926	200.959	203.39	151.332	235.209	212.052	217.693	201.01	242.289	216.964	162.038	283.781	200.876	296.92	232.913	174.368	267.263	151.797	132.991	400.567
	307.796	283.654	414.209	274.05	351.05	186.107	174.921	134.375	168.125	152.737	177.057	197.658	187.906	232.754	301.83	124.612	257.138	283.77	194.952	243.569	168.292	176.962	130.917	120.349	470.699	548.104	459.994	298.539	238.686	295.983	389.189	183.862	240.017	292.427	240.355	305.865	213.245	234.453	169.577	83.641	272.315	254.684	310.605	332.551	236.043	295.833	140.571	156.855	383.808
	359.224	348.698	363.796	304.351	254.52	193.986	224.166	173.98	164.185	148.16	139.339	188.209	169.065	239.515	201.491	89.724	256.694	217.618	225.016	287.01	207.186	189.463	156.402	134.031	459.625	540.752	425.259	353.914	277.204	280.708	286.313	172.127	311.28	177.743	253.428	337.651	203.729	148.312	216.191	262.438	325.877	254.299	334.395	288.679	221.106	235.585	152.67	166.953	398.293
	388.514	392.773	333.955	329.975	243.417	183.06	297.866	130.79	252.576	168.258	159.988	165.056	192.097	170.021	207.462	181.787	233.543	285.857	202.305	233.656	183.449	160.243	186.832	130.146	430.436	364.456	430.284	261.381	198.856	198.297	203.121	216.179	175.938	203.719	270.073	143.464	131.031	283.564	192.706	213.144	195.578	337.74	283.375	274.796	277.195	222.298	216.094	135.294	353.346
	348.32	428.747	351.034	295.633	290.375	161.793	228.383	162.367	182.622	149.774	170.762	151.097	170.633	159.483	240.787	171.458	213.847	230.728	232.405	235.306	123.897	144.767	180.571	116.451	415.467	377.256	354.23	281.622	245.386	303.446	268.811	190.787	196.401	125.34	202.418	151.392	237.318	190.966	214.939	312.322	280.67	369.337	263.037	271.943	195.732	199.973	186.034	171.388	299.234
	354.808	412.343	298.214	325.889	225.621	167.219	247.288	162.933	178.849	189.844		222.061	152.215	233.25	235.6	197.638	271.609	199.368	223.213	209.728	178.528	162.978	119.982	141.098	365.412	436.859	431.102	432.229	300.742	241.146	270.594	272.755	232.656	157.216	198.527	195.215	197.36	141.708	193.847	255.095	252.127	225.914	214.925	256.121	280.992	242.986	97.316	160.283	440.571
	308.514	380.95	308.005	351.395	309.107	319.622	145.917	182.324	207.002	174.17		209.965	173.172	199.496	245.02	179.711	213.278	207.148	220.753	231.294	146.538	164.593	118.849	148.733	455.286	377.451	446.492	499.068	170.99	301.145	208.029	211.196	175.748	180.134	265.134	158.64	195.018	288.186	258.585	183.092	277.062	207.635	274.576	358.482	173.264	193.097	186.176	163.906	412.112
	317.671	417.785	299.388	286.533	256.001	244.586	194.356	126.015	199.731	147.596		174.657		210.773	217.191	286.306	239.089	261.335	212.851	249.361	225.213	180.709	241.393	141.311	293.584	510.133	387.038	373.703	278.193	219.856	196.587	147.317	201.105	278.111	153.881	253.554		281.185	186.948	289.255	228.724	276.31	362.406	341.765	313.881	248.137	252.333	84.9	311.514
	384.773	374.867	333.281	338.903	306.63	236.598	212.564	147.768	211.871	133.265		225.636		234.816	184.875	213.045	266.989	201.758	228.662	206.549	225.849	139.847	158.633	186.659	312.826	383.747	478.842	387.319	283.582	124.387	185.52	228.814	212.443	226.946	181.732	192.377		228.883	227.523	248.162	286.956	411.982	329.9	361.798	272.219	244.481	225.929	181.481	297.076
	350.028	286.09	350	268.379	224.569	265.636	197.28	121.257	154.006	132.689		189.301			176.223	176.834	183.613	226.483	242.962	181.666	186.249	187.218	171.442	92.212	421.092	476.886	319.298	339.616	242.508	339.586	216.026	214.759	179.631	234.029	269.801	197.642		240.19	247.938	288.88	234.622	250.953	291.684	292.467	103.69	210.386	260.752	190.561	365.471
	359.648	311.783	366.379	298.393	308.33	243.216	183.937	177.21	130.047	146.947		225.736			189.268	209.082	259.141	210.518	269.664	205.956	229.562	214.179	181.281	159.974	531.339	360.498	398.008	373.392	280.213	230.933	321.203	249.615	159.374	113.059	212.113	212.677		293.842	143.707	281.249	225.872	421.432	291.046	351.184	239.717	197.019	275.739	151.949	339.264
	423.543	338.776	355.489	306.44	280.289	307.926	189.975	161.001	167.683	150.22					174.132	179.608	228.961	204.484	215.066	262.732	216.478	267.732	173.124	165.32	433.259	363.787	360.731	472.993	291.721	113.897	222.01	221.251	200.943	140.553	278.015			147.571	180.36	182.453	196.462	248.552	287.805	243.95	270.274	288.903	127.904	173.1	385.363
	400.454	407.519	374.572	374.483	370.428	259.771	168.732	123.006		200.174					131.418	187.745	250.773	248.24	288.374	199.744	188.698	163.074	146.254	113.81	411.609	412.595	396.303	409.535	239.837	381.31	234.256		198.483	263.092	285.334			219.681	337.204	198.18	264.072	348.532	245.383	233.743	205.569	252.305	118.355	165.053	405.44
	371.845	454.236	314.405	286.747	277.584	286.377	169.576	197.762		163.008					139.998	218.366	240.22	242.312	231.835	190.036	250.235	245.129	224.247	137.656	472.13	444.141	453.142	263.552	256.979	344.312	234.214		132.94	213.963	233.523			265.354	133.903	268.743	181.936	296.907	259.405	263.237	256.749	121.426	130.605	147.844	504.206
	365.188	370.183	397.557	327.287	302.89	274.694	165.054	157.119		174.827					230.523	140.944	246.416	207.862	237.967	196.069	225.568	137.225	149.335	96.329	443.213	315.087	369.816	378.342	255.337	259.287	177.67		182.631	143.264	174.883			299.974	121.326	235.557	252.416	392.076	349.666		248.605	257.228	212.237	109.568	358.961
	392.039	401.139	369.394	277.011	356.826	256.227	187.096	195.102		186.263					237.676	193.929	185.624	238.593	238.164	159.18	148.899	231.674	147.454	140.632	360.99	431.816	493.785	338.65	401.726	393.081	226.094			218.918	263.983			256.345	160.912	229.36	225.147	395.576	245.537		280.098	274.067	230.715	192.909
	365.176	357.35	379.539	329.098	344.869	223.69	234.228	136.885							201.398	237.45	260.044	230.45	237.144	211.353	225.301	227.985	120.404	143.349	306.186	482.305	432.79	428.733	290.68	236.545	211.745			155.493				275.118	302.568	246.373	200.839	260.438	266.65		179.769	238.544	190.698	73.836
	433.419	346.104	305.972	293.69	300.863	233.068	173.287	154.954							232.747	217.91	215.904	248.832		177.766	172.45	255.582	160.033	152.35	328.647	338.515	350.262	455.186	367.434	224.741	287.692			271.393				263		186.272	166.185	324.576	263.585			252.565	251.498	172.279
	349.652	360.093	378.482	290.964	254.019	188.88	111.932	127.027							217.19	228.444	195.791	238.248		208.841	266.659	226.832	145.158	149.646	267.446	369.685	322.259	312.163	473.373		295.306			267.608				195.345		124.437	177.653	343.193	286.182			182.452	172.495	244.312
	426.892	348.001	365.093	221.145	296.203	194.062	132.835	129.978							220.552	221.351	222.278	289.672		184.751	135.304	240.389	138.855	193.609	441.096	490.351		502.941	126.695		266.372							184.297		228.494	317.044	350.321				246.23	99.118	196.465
	405.267	464.879	287.687	210.693	270.444	257.362	195.512	219.881							152.475	194.666	227.601	268.317		240.538	203.701	149.001	145.11	196.904	396.3			321.028	147.944		338.149							211.96		261.757	272.046	336.777				229.97	133.767	118.739
	390.472	455.155	359.243	296.628	219.183	277.765	179.486	150.129							189.426			244.487		202.399	154.807	140.765	98.768	151.39	514.762				129.263		366.881							205.966		257.152	215.931	256.493				303.224		180.007
	383.241	374.221	318.312	299.272	291.61	245.879	189.104	183.879										259.641		165.874	171.273	145.748	92.82	164.278	460.377													188.591		210.403	260.746	356.541				240.27		84.075
	426.833	425.026	384.667		274.603		197.029	120.397										250.441				229.783	108.593	112.433																248.998	260.613	224.127				188.817		105.452
		438.804			205.942		170.552	149.011										218.44				162.092	198.818	136.122																	254.533	270.845				241.34
		450.995			281.991		149.073	164.836										239.618				112.95	167.738	204.238																	274.355	277.45				184.976
		386.153			321.289		145.757	161.537										196.097				111.93	150.142	174.975																		434.636				177.399
		412.627			271.571		236.934	148.856										212.806				150.483	142.462	136.639																		438.828				158.967
		332.899			269.14		244.709											214.364				216.072		125.562																		270.654				162.417
		378.214			334.422		180.352											194.968				119.295		161.661																						165.584
		403.797			137.973		205.76											205.678				146.714		168.488																						182.578
					168.155		230.07											285.636				168.809		149.564																						208.74
					333.737		282.859											283.819				149.67		176.775																						247.941
					226.821		194.36											260.491				196.478		155.572																						284.474
					328.175		175.609											251.528				173.109		99.639																						174.328
					259.452		199.681											241.266				172.515		107.738
					298.306		180.056															177.052		132.94
					279.068																	160.883		129.308
																						179.746		121.75
																						195.385		109.966
																						201.812
	AVG
		0	0.001	0.01	0.1	1	10	100	1000
	WT	391.652	404.379	372.253	337.796	292.408	257.197	221.138	160.119
	bri1-9	198.45	190.046	201.635	207.864	193.605	215.06	214.647	210.488
	pawh1 pawh2 bri1-9	243.365	278.412	260.771	238.79	209.261	201.897	178.803	150.327
	Relative root lenth (%)
		0	0.001	0.01	0.1	1	10	100	1000
	WT	100	103.25	95.047	86.2492	74.6602	65.67	56.463	40.883
	bri1-9	100	95.765	101.605	104.744	97.5587	108.37	108.162	106.066
	pawh1 pawh2 bri1-9	100	114.401	107.152	98.1202	85.9864	82.9606	73.4712	61.7702
	SE
		0	0.001	0.01	0.1	1	10	100	1000
	WT	1.34372	1.40894	1.49529	1.81016	1.50451	1.60728	1.28081	1.09399
	bri1-9	2.29942	2.2103	2.26521	2.18269	2.34953	2.73131	2.39646	2.04143
	pawh1 pawh2 bri1-9	1.51048	2.15983	1.68284	2.26859	1.73154	1.79412	1.61703	1.34041
[truncated: 23 more columns]

[truncated: 9 more sheets: FigS13, FigS14, FigS15, FigS16, FigS17, FigS18, FigS19, FigS20, FigS21]
